# Supplementary material for: Human Milk Oligosaccharide LNnT Attenuates Colonic Barrier Dysfunction and Associated Cognitive Impairment via Modulating Sphingolipid Metabolism and Gut Microbiota
Source: Molecules. 2026 Apr 24;31(9):1410. doi: 10.3390/molecules31091410 (PMC13165385; doi:10.3390/molecules31091410)
Supplement: Supplementary file 1 [file molecules-31-01410-s001.zip]

Archive with 1 entries (1 files):
- molecules-4194590-supplementary.pdf
